# Supplementary material for: Development, Characterization, and In Vitro Hemostatic Assessment of an Alginate-Based Wound Dressing Incorporating Liposomal Curcumin
Source: Gels. 2026 Jul 14;12(7):626. doi: 10.3390/gels12070626 (PMC13408368; doi:10.3390/gels12070626)
Supplement: Supplementary file 1 [file gels-12-00626-s001.zip]

Archive with 1 entries (1 files):
- gels-4422080-supplementary.pdf
